# Supplementary material for: Cargo receptor Surf4 regulates endoplasmic reticulum export of proinsulin in pancreatic β-cells
Source: Commun Biol. 2022 May 13;5:458. doi: 10.1038/s42003-022-03417-6 (PMC9106718; doi:10.1038/s42003-022-03417-6)
Supplement: Supplementary file 3 — Supplementary Data 1 [file 42003_2022_3417_MOESM3_ESM.xlsx]

## Sheet: Fig1
Source data points behind the graphs in the main figures.
	1d
		Surf4 mRNA levels
	2.8mM	1	1	1
	25mM	1.15012	1.13297	1.13485
	1e
		Surf4 protein amount
	2.8mM	1	1	1	1	1	1
	25mM	1.04228	1.28939	1.03166	1.5661	1.09448	1.75526
	1g			1h			1j
	The number of pucta			The size of puncta			GFP-hSurf4/Sec23
	2.8mM	25mM		2.8mM	25mM		2.8mM	25mM
	0.05714	0.0959		0.601	0.125		0.36	0.36
	0.04044	0.1455		0.283	0.157		0.81	0.44
	0.08461	0.1		0.243	0.197		0.77	0.32
	0.10633	0.2184		0.29	0.326		0.7	0.67
	0.10434	0.1597		0.225	0.218		0.17	0.61
	0.07992	0.185		0.376	0.182		0.45	0.63
	0.10407	0.2362		0.465	0.195		0.35	0.65
	0.09684	0.3398		0.252	0.208		0.58	0.6
	0.05952	0.1504		0.143	0.437		0.59	0.78
	0.08681	0.1683		0.632	0.185		0.74	0.7
	0.08582	0.1428		0.273	0.355		0.58	0.62
	0.09305	0.1327		0.159	0.112		0.56	0.47
	0.10552	0.1594		0.163	0.491		0.8	0.35
	0.12296	0.1381		0.151	0.353		0.66	0.58
	0.0815	0.2089		0.167	0.355		0.53	0.76
	0.08224	0.0929		0.375	0.403		0.48	0.71
	0.10569	0.1048		0.259	0.316		0.21	0.52
	0.15407	0.2683		0.192	0.338		0.51	0.76
	0.14044	0.2169		0.23	0.354		0.68	0.54
	0.13097	0.2412		0.257	0.281		0.5	0.51
	0.04708	0.1727		0.287	0.333		0.36	0.8
	0.03798	0.1057		0.48	0.581		0.54	0.65
	0.06361	0.142		0.325	0.493		0.72	0.76
	0.10251	0.1845		0.345	0.23		0.69	0.79
	0.03428	0.2558		0.394	0.254		0.55	0.7
	0.1087	0.1437		0.188	0.167		0.31	0.77
	0.09104	0.0715		0.295	0.254		0.54	0.61
	0.08826	0.223		0.214	0.332		0.29	0.73
	0.10111	0.1713		0.244	0.264		0.63	0.79
	0.08955	0.2251		0.276	0.277		0.39	0.54
	0.08075	0.1335		0.2	0.246		0.56	0.76
	0.06665	0.1059		0.347	0.254		0.3	0.65
	0.03551	0.0774		0.138	0.241		0.37	0.49
	0.01878	0.1133		0.292	0.208		0.46	0.41
	0.03896	0.0823		0.271	0.351		0.5
	0.06553	0.2273		0.145	0.251		0.22
	0.05836	0.1328		0.114	0.444		0.54
	0.09666	0.0936		0.375	0.201		0.67
	0.07224	0.1365		0.328	0.251		0.59
	0.04042	0.12		0.244	0.181		0.53
	0.12304	0.1499		0.264	0.273
	0.09347	0.2483		0.147	0.165
	0.07311	0.1433		0.228	0.365
	0.1148	0.1105		0.299	0.271
	0.11765	0.1825		0.149	0.311
	0.06278	0.1345		0.291	0.198
	0.09695	0.1707		0.198	0.267
	0.05516	0.1455		0.208	0.274
	0.08093	0.1487		0.157	0.254
	0.17429	0.1837		0.366	0.229
	0.24409	0.1663		0.236	0.337
	0.10573	0.2146		0.293	0.269
	0.07827	0.0936		0.225	0.246
	0.08205	0.1755		0.161	0.314
	0.07197	0.1491		0.173	0.122
		0.1763			0.359
		0.1456			0.191

## Sheet: Fig2
	2a
			insulin secretion
	2.8mM	mock	2.0919	3.12654	3.54111
		siSurf4	0.696868	1.38308	1.44299
	25mM	mock	8.2024	11.2353	11.5342
		siSurf4	3.173	4.68001	1.69829
	2b
			insulin secretion
	2.8mM	mock	4.37012	5.35664	5.45638
		siSurf4	4.34126	5.5535	4.16467
	25mM	mock	13.8475	14.1073	13.0572
		siSurf4	15.7002	10.4889	12.6027
	2c
			NPY-Venus secretion
	2.8mM	mock	100	100	100
		siSurf4	119.704	108.191	92.9412
	25mM	mock	175.706	196.762	155.294
		siSurf4	177.088	188.565	172.941
	2e
			proinsulin protein amount
	2.8mM	mock	100	100	100
		siSurf4	43.146	85.5504	51.8994
	25mM	mock	177.413	161.109	126.348
		siSurf4	43.5387	89.3268	88.7552
	2f
			insulin protein amount
	2.8mM	mock	100	100	100
		siSurf4	3.90419	8.62187	15.3269
	25mM	mock	150.91	108.868	127.924
		siSurf4	3.50947	4.36015	13.1271

## Sheet: Fig3
	3b					3d					3f
	proinsulin granules					insulin / proinsulin					proinsulin / PDI
	2.8mM		25mM			2.8mM		25mM			2.8mM		25mM
	mock	siSurf4	mock	siSurf4		mock	siSurf4	mock	siSurf4		mock	siSurf4	mock	siSurf4
	0.14995	0	0.044242	0		0.49	0	0.17	0.01		0.54	0.79	0.4	0.92
	0.08465	0.0141	0.08878	0.031325		0.56	0.02	0.44	0.02		0.83	0.81	0.11	0.86
	0.07264	0.0394	0.043711	0.022452		0.57	0.02	0.62	0.03		0.48	0.89	0.36	0.78
	0.05434	0.0553	0.033925	0.028139		0.64	0.07	0.65	0.05		0.46	0.89	0.22	0.81
	0.02661	0	0.084006	0.049559		0.66	0.08	0.71	0.05		0.26	0.87	0.51	0.86
	0.0726	0	0.044581	0.041898		0.72	0.1	0.72	0.05		0.5	0.87	0.51	0.41
	0.10892	0.0167	0.039517	0.057981		0.72	0.1	0.73	0.06		0.5	0.84	0.29	0.76
	0.09671	0	0.050882	0		0.73	0.11	0.75	0.06		0.34	0.79	0.29	0.22
	0.05302	0.0065	0.041646	0.00715		0.73	0.12	0.75	0.08		0.17	0.91	0.46	0.84
	0.04809	0.071	0.047523	0.005929		0.74	0.12	0.76	0.08		0.19	0.87	0.19	0.86
	0.03376	0.0278	0.071441	0.009008		0.77	0.12	0.76	0.1		0.25	0.85	0.4	0.82
	0.07361	0	0.05681	0.033241		0.78	0.12	0.77	0.11		0.31	0.88	0.5	0.85
	0.05394	0	0.04745	0		0.79	0.13	0.77	0.11		0.15	0.71	0.24	0.77
	0.0466	0	0.089368	0.023951		0.79	0.13	0.77	0.11		0.5	0.82	0.37	0.74
	0.05516	0	0.033779	0.02026		0.79	0.15	0.77	0.12		0.41	0.75	0.37	0.38
	0.06409	0	0	0		0.79	0.16	0.77	0.12		0.15	0.72	0.19	0.46
	0.06257	0	0.035553	0.038931		0.79	0.19	0.78	0.13		0.24	0.69	0.09	0.33
	0.09896	0	0.033973	0.024717		0.81	0.21	0.78	0.15		0.21	0.72	0.1	0.62
	0.04783	0	0.064632	0.036387		0.81	0.23	0.78	0.16		0.29	0.66	0.17	0.73
	0.13136	0	0	0		0.81	0.24	0.78	0.16		0.46	0.75	0.36	0.61
	0.09935	0	0.034101	0.033698		0.81	0.24	0.78	0.18		0.43	0.53	0.38	0.71
	0.07295	0	0.042852	0		0.81	0.26	0.78	0.18		0.4	0.63	0.27	0.7
	0.02978	0	0.007809	0.025385		0.81	0.27	0.79	0.19		0.55	0.6	0.37	0.63
	0.04052	0	0.022816	0.042438		0.82	0.27	0.79	0.2		0.41	0.57	0.35	0.87
	0.05884	0	0.038823	0		0.82	0.27	0.8	0.21		0.16	0.65	0.47	0.82
	0.04871	0	0.089533	0.03498		0.82	0.28	0.8	0.21		0.26	0.57	0.59	0.85
	0	0.037	0.054512	0.062137		0.82	0.29	0.8	0.21		0.34	0.68	0.3	0.74
	0.04346	0.0519	0.060732	0		0.83	0.31	0.81	0.22		0.08	0.68	0.41	0.77
	0.07672	0	0.04873	0		0.83	0.32	0.81	0.23		0.28	0.56	0.13	0.75
	0.08977	0	0.025067	0.114534		0.83	0.32	0.81	0.24		0.39	0.75	0.42	0.79
	0.04103	0.0066	0.100809	0		0.83	0.34	0.81	0.26		0.14	0.72	0.34	0.75
	0.11526	0.0085	0.052538	0.033955		0.83	0.34	0.82	0.26		0.15	0.61	0.24	0.75
	0.03912	0.0798	0.05696	0.026108		0.83	0.35	0.82	0.27		0.05	0.62	0.38	0.67
	0.0425	0	0.038322	0		0.83	0.39	0.82	0.28		0.28	0.52	0.38	0.81
	0.03623	0	0.016662	0.026689		0.83	0.41	0.82	0.32		0.29	0.69	0.55	0.81
	0.03682	0	0.044712	0		0.84	0.41	0.82	0.33		0.21	0.75	0.46	0.85
	0.02832	0.008	0.008672	0		0.84	0.44	0.82	0.33		0.39	0.7	0.11	0.57
	0	0	0.06764	0		0.84	0.44	0.82	0.34		0.39	0.66	0.32	0.8
	0.05248	0.0182	0.057921	0		0.84	0.45	0.83	0.35		0.47	0.82	0.21	0.68
	0.03977	0	0.049045	0		0.85	0.46	0.83	0.35		0.51	0.84	0.3	0.67
	0.01748	0	0.046991	0.007722		0.85	0.49	0.83	0.39		0.25	0.9	0.23	0.69
	0.06197	0.0477	0.100606	0		0.85	0.51	0.83	0.39		0.53	0.67	0.35
	0.04732	0.0311	0.041334	0		0.85	0.53	0.84	0.42		0.23		0.34
	0.06426	0.0159	0.03297	0		0.85	0.54	0.84	0.42		0.1		0.45
	0.05665	0	0.045295	0		0.86	0.55	0.84	0.45		0.03		0.37
	0.01291	0	0.041393	0		0.86	0.55	0.84	0.46		0.5
	0.00906	0.0279	0.082941	0		0.86	0.56	0.84	0.46		0.27
	0	0	0.054701	0		0.86	0.6	0.85	0.48		0.77
	0.03817	0	0.019851	0		0.86	0.6	0.85	0.5		0.16
	0.06967	0.0188	0.046012	0		0.86	0.66	0.86	0.53		0.34
	0.01303	0	0.053092	0.050053		0.87	0.68	0.86	0.59		0.25
	0.00765	0	0.019829	0		0.87	0.69	0.86	0.64
	0.05549	0.0097	0.094525	0		0.87	0.7	0.86	0.64
	0.04135	0.0526	0.038257	0		0.87	0.76	0.86	0.65
	0.01593	0	0	0		0.88	0.8	0.86	0.7
	0.03076	0.0088	0.022977	0.03406		0.9		0.87	0.81
	0.01997	0		0		0.91		0.88
	0.01978	0.0104		0		0.94		0.88
	0.04142	0		0				0.88
	0.03033	0						0.88
		0						0.88
		0						0.9
		0
		0
		0
		0
		0
		0
		0
		0

## Sheet: Fig4
	4b					4d					4f
	insulin granules					insulin / PDI					chromogranin A / insulin
	2.8mM		25mM			2.8mM		25mM			mock	siSurf4
	mock	siSurf4	mock	siSurf4		mock	siSurf4	mock	siSurf4		0.82	0.35
	0.22862	0.1755	0.066184	0.08492		0.02	0.23	0.12	0.25		0.85	0.78
	0.16079	0	0.076395	0.07193		0.05	0.26	0.13	0.29		0.45	0.22
	0.15603	0.0768	0.019489	0		0.06	0.26	0.13	0.34		0.85	0.19
	0.17152	0	0.076033	0.0746		0.09	0.27	0.15	0.34		0.8	0.77
	0.1421	0.0807	0.036213	0		0.09	0.27	0.16	0.38		0.81	0.39
	0.11009	0	0.06374	0.069339		0.09	0.28	0.16	0.41		0.71	0.23
	0.14554	0.0206	0.030006	0		0.1	0.3	0.16	0.41		0.67	0.29
	0.18434	0	0.036558	0		0.1	0.36	0.17	0.49		0.77	0.41
	0.21527	0.1052	0.268372	0		0.14	0.37	0.2	0.5		0.8	0.44
	0.18035	0	0.190123	0		0.14	0.39	0.22	0.5		0.8	0.52
	0.15471	0	0.218181	0		0.14	0.42	0.23	0.52		0.77	0.38
	0.10712	0	0.140857	0		0.15	0.45	0.25	0.54		0.4	0.83
	0.11681	0	0.209802	0		0.16	0.45	0.31	0.54		0.8	0.33
	0.22846	0.1152	0.166809	0		0.21	0.48		0.58		0.76	0.5
	0.13676	0	0.113111	0		0.21	0.52		0.6		0.82	0.29
	0.07098	0	0.110647	0.025952		0.26	0.54		0.6		0.74	0.43
	0.08529	0	0.223882	0.037743		0.27	0.57		0.6		0.88	0.8
	0.13679	0	0.138819	0			0.57		0.63		0.54	0.24
	0.10058	0	0.095045	0			0.64		0.67		0.87	0.81
	0.19523	0.1052	0.164315	0			0.66		0.73		0.77	0.23
	0.19523	0	0.100995	0			0.7		0.74		0.82	0.72
	0.14408	0.0576	0.079917	0			0.71		0.79		0.72	0.41
	0.20595	0.0423	0.078197	0			0.82				0.78	0.49
	0.15555	0	0.135117	0			0.83				0.81	0.72
	0.06967	0.0133	0.177702	0							0.7	0.32
	0.10448	0	0.118511	0							0.85	0.44
	0.08425	0.0855	0.145122	0.053357							0.77	0.57
	0.11421	0	0.129768	0							0.59	0.51
	0.23634	0	0.08248	0							0.71	0.39
	0.17877	0.0758	0.11258	0.011817							0.83	0.37
	0.16183	0.0373	0.120349	0							0.84	0.8
	0.27185	0.0346	0.11519	0							0.73	0.49
	0.19308	0.0815	0.232558	0							0.86	0.68
	0.10682	0.1556	0.162577	0.007682							0.77	0.63
	0.1877	0.0936	0.101926	0.02656							0.76	0.42
	0.08697	0	0.112858	0							0.75	0.79
	0.18883	0.0329	0.123587	0.065518							0.58	0.44
	0.09225	0.0342	0.117902	0.06164							0.73	0.29
	0.14491	0.1197	0.142708	0							0.7	0.28
	0.12518	0.1033	0.190425	0							0.66	0.35
	0.1416	0	0.039801	0.046329							0.8
	0.04591	0	0.122358	0							0.87
	0.10496	0	0.270149	0							0.74
	0.0625	0	0.268193	0							0.81
	0.11071	0	0.129267	0.068245							0.6
	0.06197	0	0.136453	0
	0.1352	0	0.162555	0
	0.13566	0	0.165055	0.069572
	0.14164	0.0423	0.048651	0
	0.14204	0	0.073261	0
	0.08157	0	0.170396	0
	0.11522	0.0251	0.239227	0
	0.13742	0	0.128051	0
	0.1045	0	0.225129	0
	0.09122	0	0.143997	0
	0.17587	0	0.122741	0
	0.12949	0	0.124967	0
	0.17576	0	0.141589	0
	0.12744	0	0.086719	0
	0.0846	0	0.112733	0.04929
	0.09318	0	0.09706	0
	0.1648	0	0.096584	0
	0.2002	0		0
	0.18198	0		0
	0.21198	0		0.016538
	0.17576	0.0361		0
	0.22198	0		0
		0		0
		0		0
		0
		0.1053
		0.1168
		0.0443

## Sheet: Fig5
	5c
		proinsulin-mRFP in IP
	2.8mM	100	100	100
	25mM	146.138	192.804	154.511

## Sheet: Fig6
	6c			6d			6e			6f
	Sec23 number			Sec23 size			Sec16 number			Sec16 size
	mock	siSurf4		mock	siSurf4		mock	siSurf4		mock	siSurf4
	12	18		0.122	0.218		8	50		0.22	0.151
	14	21		0.153	0.168		16	54		0.03	0.097
	38	17		0.168	0.053		16	43		0.111	0.104
	22	20		0.22	0.129		22	69		0.106	0.144
	19	18		0.203	0.081		21	50		0.12	0.089
	17	12		0.275	0.048		5	57		0.046	0.111
	24	38		0.114	0.083		29	60		0.133	0.138
	23	12		0.28	0.081		49	49		0.118	0.161
	6	22		0.054	0.098		52	47		0.131	0.129
	15	23		0.264	0.171		22	44		0.12	0.139
	21	9		0.282	0.118		26	38		0.128	0.145
	19	19		0.256	0.22		38	45		0.169	0.168
	27	14		0.172	0.126		85	40		0.154	0.106
	13	22		0.333	0.077		53	64		0.165	0.196
	23	10		0.162	0.078		50	62		0.147	0.147
	23	36		0.233	0.175		39	48		0.19	0.107
	17	15		0.191	0.065		26	47		0.142	0.067
	11	8		0.258	0.114		39	49		0.195	0.143
	11	15		0.142	0.197		31	75		0.13	0.092
	8	17		0.07	0.101		38	48		0.104	0.094
	16	23		0.123	0.154		35	79		0.144	0.079
	14	14		0.188	0.15		39	125		0.129	0.102
	13	13		0.188	0.09		15	64		0.141	0.124
	8	15		0.241	0.132		21	75		0.162	0.078
	19	21		0.159	0.083		27	101		0.19	0.113
	14	8		0.098	0.301		53	83		0.131	0.097
	22	11		0.21	0.096		29	93		0.248	0.124
	12	16		0.158	0.115		32	74		0.163	0.101
	8	19		0.151	0.175		50	91		0.113	0.093
	1	27		0.105	0.19		46	102		0.166	0.124
	10	26		0.134	0.057		45	38		0.166	0.089
	16	14		0.119	0.019			112			0.128
	18	14		0.147	0.056
	16	28		0.091	0.261
	26	21		0.274	0.018
	14	19		0.089	0.054
	11	33		0.324	0.057
	19	19		0.115	0.192
	16	21		0.097	0.05
	13	25		0.186	0.066
	13	16		0.303	0.078
	35	17		0.131	0.181
	12	23		0.166	0.069
	19	19		0.266	0.066
	21	10		0.146	0.12
	32	16		0.252	0.094
	19	23		0.362	0.05
	25	25		0.157	0.106
	17	27		0.245	0.041
	18	18		0.179	0.234
	36			0.152
	14			0.325

## Sheet: Fig7
	7b					7c
	The number of Sec12 puncta					The size of Sec12 puncta
	2.8mM		25mM			2.8mM		25mM
	mock	siSurf4	mock	siSurf4		mock	siSurf4	mock	siSurf4
	0.23444	0.148348	0.116059	0.231238		0.072	0.182	0.065	0.308
	0.263273	0.173447	0.220416	0.175971		0.116	0.127	0.073	0.252
	0.115549	0.13612	0.172887	0.118608		0.063	0.115	0.168	0.457
	0.23254	0.146346	0.166351	0.114061		0.068	0.669	0.087	0.108
	0.1349	0.185675	0.159118	0.131625		0.195	0.293	0.096	0.128
	0.18088	0.122049	0.311699	0.173764		0.172	0.305	0.081	0.235
	0.297017	0.094402	0.37951	0.084813		0.134	0.05	0.106	0.33
	0.238027	0.0644678	0.317977	0.06323		0.096	0.064	0.107	0.401
	0.175421	0.207752	0.158378	0.209757		0.156	0.497	0.145	0.185
	0.145298	0.208087	0.168837	0.140715		0.083	0.15	0.065	0.211
	0.192629	0.135818	0.224063	0.228242		0.163	0.352	0.061	0.114
	0.0316032	0.220982	0.22968	0.108417		0.305	0.082	0.071	0.286
	0.124296	0.200918	0.260886	0.097863		0.091	0.106	0.154	0.378
	0.342057	0.0165186	0.349061	0.129435		0.141	0.032	0.167	0.271
	0.277681	0.200635	0.266712	0.186695		0.116	0.242	0.14	0.091
	0.32248	0.181776	0.278632	0.094629		0.103	0.271	0.171	0.108
	0.252566	0.108265	0.124442	0.141056		0.104	0.248	0.073	0.266
	0.380019	0.154102	0.265515	0.246891		0.106	0.077	0.157	0.189
	0.224472	0.0945492	0.212671	0.172337		0.096	0.459	0.13	0.352
	0.310858	0.287807	0.121171	0.258486		0.225	0.273	0.184	0.143
	0.353576	0.234984	0.164293	0.194951		0.241	0.301	0.118	0.131
	0.170012	0.199518	0.218384	0.097529		0.223	0.191	0.078	0.103
	0.284799	0.228516	0.127569	0.175112		0.189	0.335	0.124	0.338
	0.136349	0.165217	0.144123	0.109136		0.079	0.229	0.072	0.14
	0.142572	0.261622	0.137284	0.065672		0.198	0.235	0.183	0.164
	0.0596694	0.0849968	0.240704	0.162764		0.066	0.335	0.154	0.13
	0.223864	0.0949532	0.378237	0.05905		0.095	0.515	0.184	0.114
	0.317172	0.0560557	0.15821	0.054318		0.127	0.111	0.134	0.316
	0.247489	0.163747	0.0858028	0.068829		0.122	0.247	0.099	0.337
	0.197014	0.139241	0.172309	0.041843		0.113	0.112	0.129	0.104
	0.167817	0.395525	0.100885	0.059895		0.117	0.202	0.461	0.092
	0.153315	0.223292	0.0697204	0.078302		0.138	0.164	0.25	0.448
	0.0431118	0.156089	0.12413	0.107198		0.165	0.129	0.272	0.361
	0.137192	0.225455	0.227781	0.062405		0.078	0.136	0.19	0.172
	0.254734	0.148536	0.275639	0.163659		0.084	0.183	0.114	0.183
	0.0734358	0.149862	0.276661	0.20043		0.105	0.244	0.099	0.569
	0.10793	0.231278	0.225091	0.069262		0.095	0.249	0.296	0.087
	0.120475	0.198052	0.222728	0.060056		0.14	0.238	0.175	0.362
	0.149164	0.25475	0.161142	0.034864		0.192	0.145	0.114	0.463
	0.115467	0.17618	0.296675	0.03489		0.117	0.16	0.088	0.114
	0.235899	0.11242	0.41833	0.045909		0.158	0.106	0.145	0.107
	0.238728	0.142584	0.365054	0.028923		0.23	0.677	0.127	0.069
	0.196911	0.122767	0.318625	0.016505		0.155	0.073	0.212	0.068
	0.188627	0.171049	0.093233	0.083621		0.079	0.297	0.06	0.284
	0.171703	0.088591	0.259391	0.020973		0.214	0.57	0.107	0.069
	0.248287	0.0914136	0.226976	0.103339		0.075	0.6	0.271	0.128
	0.213699	0.0453165	0.0829199	0.064934		0.106	0.126	0.071	0.093
	0.226642	0.097315	0.200835	0.075451		0.181	0.252	0.174	0.061
	0.323604	0.0447552	0.213764	0.065383		0.114	0.167	0.082	0.075
	0.279889	0.0407818	0.228344	0.07609		0.117	0.052	0.201	0.215
	0.238423	0.218937	0.222376	0.093888		0.101	0.352	0.203	0.451
	0.260246	0.217513	0.289321	0.088421		0.297	0.29	0.122	0.07
	0.330012	0.146884	0.22867	0.129191		0.121	0.396	0.183	0.083
	0.252978	0.0268567	0.235145	0.11107		0.091	0.094	0.12	0.081
	0.362428	0.0562762	0.216694	0.200846		0.176	0.078	0.139	0.087
	0.284822	0.144224	0.304944	0.260991		0.174	0.397	0.161	0.158
	0.294476	0.162015	0.189931	0.151425		0.125	0.368	0.142	0.122
	0.27617	0.210059	0.211748	0.158289		0.139	0.102	0.127	0.258
	0.214777	0.0274768	0.372827	0.100141		0.102	0.106	0.093	0.252
	0.355851	0.227249	0.248105	0.120475		0.14	0.111	0.083	0.065
	0.292987	0.136123	0.171516	0.132743		0.105	0.128	0.111	0.076
	0.361558	0.17251	0.326602	0.173062		0.104	0.159	0.082	0.291
	0.229847	0.193189	0.171632	0.11885		0.077	0.19	0.127	0.095
	0.20723	0.0977121	0.19481	0.097367		0.13	0.39	0.093	0.082
	0.170475	0.10064	0.199334	0.156006		0.089	0.072	0.137	0.125
	0.173689	0.11592	0.196785	0.159564		0.113	0.36	0.102	0.33
	0.213619	0.0722726	0.13262	0.174019		0.226	0.126	0.064	0.386
	0.269243	0.237216	0.121853	0.159008		0.122	0.199	0.108	0.141
	0.248369	0.144483	0.221386	0.184818		0.202	0.295	0.07	0.105
	0.27121	0.0663108	0.269345	0.140257		0.169	0.095	0.106	0.456
	0.26812	0.149752	0.189119	0.194408		0.125	0.329	0.131	0.275
	0.236375	0.0823471	0.246225			0.158	0.091	0.082
	0.140318	0.11575	0.250324			0.17	0.332	0.157
	0.236762	0.123875				0.098	0.143
	0.231251	0.0360244				0.091	0.047
	0.0713238	0.089776				0.053	0.673
	0.197129	0.107657				0.081	0.602
	0.173682	0.0958104				0.098	0.117
	0.164323	0.0511234				0.071	0.531
	0.308846	0.0569801				0.105	0.06
	0.131893	0.113933				0.069	0.148
	0.136234	0.015953				0.074	0.035
	0.311731	0.0783018				0.108	0.084
	0.145383					0.073
	0.128114					0.233
	0.222972					0.093

## Sheet: FigS1
	S1b
			Surf4 protein amount
	2.8mM	mock	100	100	100
		siSurf4	39.9299	34.1235	28.6429
	25mM	mock	106.124	104.186	111.884
		siSurf4	44.8768	39.9159	25.4491

## Sheet: FigS2
	S2b
			Surf4 mRNA
	2.8mM	mock	100	100	100
		siSurf4	49.6076	44.9456	47.3469
	25mM	mock	111.314	115.041	104.202
		siSurf4	55.0051	49.5097	40.3635
	S2c
			insulin secretion
	2.8mM	mock	5.46302	3.72022	4.25213
		siSurf4	0.688948	0.820472	0.888223
	25mM	mock	13.637	13.8258	18.4761
		siSurf4	1.21192	2.28649	1.54275
	S2d
			Surf4 mRNA
	2.8mM	mock	100	100	100
		siSurf4	7.95968	49.7683	47.9122
	25mM	mock	115.171	124.211	152.369
		siSurf4	69.7418	76.1359	70.0197
	S2e
			ins-1 mRNA
	2.8mM	mock	100	100	100
		siSurf4	78.1217	117.047	75.8985
	25mM	mock	97.3444	97.1222	161.772
		siSurf4	78.1232	82.3526	154.031

## Sheet: FigS3
	S3c
	The number of insulin granules
	2.8mM		25mM
	mock	siSurf4	mock	siSurf4
	0.24821	0.0887	0.145025	0.153777
	0.03236	0.0459	0.152674	0.121968
	0.11482	0.1334	0.276785	0.147675
	0.10549	0.0963	0.302417	0.067281
	0.14828	0.1008	0.177793	0.079141
	0.072	0.1076	0.092002	0.096775
	0.09429	0.0629	0.119896	0.100959
	0.08771	0.1258	0.136127	0.067069
	0.08446	0.2138	0.133456	0.087898
	0.08821	0.1853	0.163522	0.044636
	0.2503	0.2069	0.187307	0.232489
	0.12764	0.1181	0.055612	0.149707
	0.21943	0.1835	0.224397	0.151581
	0.15587	0.2227	0.113049	0.09336
	0.05378	0.2084	0.164976	0.106262
	0.28629	0.1024	0.102743	0.177809
	0.2061	0.1361	0.234721	0.110899
	0.14149	0.0681	0.090416	0.163854
	0.33529	0.1534	0.135398	0.12108
	0.18416	0.14	0.066878	0.119972
	0.21565	0.1255	0.130641	0.097061
	0.16079	0.1273	0.179381	0.092326
	0.12274	0.189	0.185816	0.22842
	0.20336	0.1874	0.138732	0.165192
	0.06571	0.1713	0.261101	0.2654
	0.14236	0.1273	0.105929	0.246729
	0.09346	0.1271	0.184354	0.138947
	0.09551	0.2411	0.123604	0.114564
	0.01604	0.0803	0.090649	0.116914
	0.10904	0.133	0.114436	0.075005
	0.07303	0.204	0.144403	0.14274
	0.08962	0.1484	0.111332	0.201153
	0	0.134	0.188844	0.019535
	0.13549	0.1405	0.110957	0.086176
	0.22144	0.1161	0.125497	0.145851
	0.04355	0.1703	0.013273	0.071638
	0.07828	0.1303	0.088318	0.131644
	0.13994	0.1334	0.058206	0.237257
	0.14935	0.0804	0.146137	0.116141
	0.14799	0.1434	0.124545	0.04985
	0.05508	0.1059	0.020867	0.16595
	0.00794	0.0995	0.153678	0.058486
	0.09591	0.0648	0.222775	0.077339
	0.03897	0.0737	0.046986	0.119394
	0.12157	0.1568	0.114409	0.150903
	0.17069	0.1304	0.100904	0.100803
	0.08214	0	0.062396	0.18472
	0.12814	0.0813	0.068888	0.217098
	0.15619	0.1885	0.100815	0.137325
	0.10372	0.1079	0.117228	0.175525
	0.12015	0.2222	0.176332	0.210485
	0.0158	0.1233	0.152929	0.129501
	0.13365	0.0678	0.168179	0.21269
	0.06304	0.0852	0.101777	0.148747
	0.11123	0.073	0.141807	0.146726
	0.09467	0.0863	0.137095	0.122857
	0.1471	0.0705	0.178423	0.090388
	0.40044	0.1577	0.138471	0.187488
	0.09574	0.0613	0.088124	0.089949
	0.14481	0.1185	0.200271	0.112014
	0.10079	0.1683	0.093446	0.101523
	0.03228	0.1587	0.113798	0.138899
	0.18541	0	0.200244	0.108731
	0.22164	0.0979	0.104932	0.223431
	0.11025	0.0309	0.146069	0.107751
			0.119726	0.163647
				0.052322
				0.088222
				0.18449

[truncated: 2 more sheets: FigS4, FigS6]
